# Supplementary material for: Circadian Effects of Melatonin Receptor-Targeting Molecules In Vitro
Source: Int J Mol Sci. 2024 Dec 17;25(24):13508. doi: 10.3390/ijms252413508 (PMC11727910; doi:10.3390/ijms252413508)
Supplement: Supplementary file 1 [file ijms-25-13508-s001.zip]

Archive with 1 entries (1 files):
- ijms-3300344-supplementary.pdf
